# Supplementary material for: Cleaning of Wastewater Using Crosslinked Poly(Acrylamide-co-Acrylic Acid) Hydrogels: Analysis of Rotatable Bonds, Binding Energy and Hydrogen Bonding
Source: Gels. 2022 Mar 3;8(3):156. doi: 10.3390/gels8030156 (PMC8952127; doi:10.3390/gels8030156)
Supplement: Supplementary file 1 [file gels-08-00156-s001.zip]

Archive with 1 entries (1 files):
- gels-1605888-supplementary.pdf
